# Supplementary material for: Oleanolic Acid Acetate Exerts Anti-Inflammatory Activity via IKKα/β Suppression in TLR3-Mediated NF-κB Activation
Source: Molecules. 2019 Nov 5;24(21):4002. doi: 10.3390/molecules24214002 (PMC6866124; doi:10.3390/molecules24214002)
Supplement: Supplementary file 1 [file molecules-24-04002-s001.zip]

Archive with 1 entries (1 files):
- molecules-619991-supplementary.pdf
